# Supplementary material for: Differential Physiological Responses to Salt Stress between Salt-Sensitive and Salt-Tolerant japonica Rice Cultivars at the Post-Germination and Seedling Stages
Source: Plants (Basel). 2021 Nov 11;10(11):2433. doi: 10.3390/plants10112433 (PMC8696616; doi:10.3390/plants10112433)
Supplement: Supplementary file 1 [file plants-10-02433-s001.zip]

Archive with 1 entries (1 files):
- Supplemental Table 1.pdf
